# Supplementary material for: Muon Irradiation of ZnO Rods: Superparamagnetic Nature Induced by Defects
Source: Nanomaterials (Basel). 2022 Jan 6;12(2):184. doi: 10.3390/nano12020184 (PMC8780577; doi:10.3390/nano12020184)
Supplement: Supplementary file 1 [file nanomaterials-12-00184-s001.zip]

Archive with 1 entries (1 files):
- nanomaterials-1520280-supplementary.pdf
